# Supplementary material for: Prevalence, distribution, and severity of cerebral amyloid angiopathy differ between Lewy body diseases and Alzheimer’s disease
Source: Acta Neuropathol Commun. 2024 Feb 15;12:28. doi: 10.1186/s40478-023-01714-7 (PMC10870546; doi:10.1186/s40478-023-01714-7)
Supplement: Supplementary file 1 — Additional file1. Additional vascular lesions in the cohort. [file 40478_2023_1714_MOESM1_ESM.xlsx]

## Sheet: Sheet1
Case Number	Diagnosis	Vascular pathology
1	AD	Negative
2	AD	Cortical and white matter lesions, mild lacunar state
3	AD	Moderate lacunar state, sparse white matter lesions
4	AD	Multiple recent infarcts in the right basal ganglia
5	AD	Old ischemic infarct in the white matter
6	AD	Negative
7	AD	Negative
8	AD	Localised white matter ischemia
9	AD	Negative
10	AD	Negative
11	AD	Negative
12	AD	Left parietal infarct in grey/white border
13	AD	Negative
14	AD	Negative
15	AD	Cystic cavity right occipital lobe (old infarct). Fresh small/ microhaemorrhges right occipital lobe. Fresh small microhaemorrhages in occipital lobe around cavity
16	AD	Severe SVD of the parieto-occipital white matter.
17	AD	Negative
18	AD	Negative
19	AD	Negative
20	AD	Small old lacunar infarct in right putamen, SVD
21	AD	Negative
22	AD	Negative
23	AD	Fresh infarct in the putamen
24	AD	Negative
25	AD	Negative
26	AD	Negative
27	AD	Negative
28	AD	Negative
29	AD	Negative
30	AD	Microhaemorrhage
31	AD	Negative
32	AD	Negative
33	AD	Calcifications of vessels in the right striatum, indicative of severe small vessel disease in the deep grey matter. Possible recent (5 days) brainstem infarct
34	AD	Negative
35	AD	Negative
36	AD	Negative
37	AD	Negative
38	AD	Negative
39	AD	Negative
40	AD	Negative
41	AD	Negative
42	AD	Moderate/severe arteriosclerosis in occipital white matter
43	AD	Negative
44	AD	Negative
45	AD	Negative
46	AD	Negative
47	AD	Negative
48	AD	Negative
49	AD	Negative
50	DLB	Negative
51	DLB	Negative
52	DLB	Negative
53	DLB	Negative
